# Supplementary material for: Bacteriophage Power: Next-Gen Biocontrol Strategies for Safer Meat
Source: Molecules. 2025 Sep 6;30(17):3641. doi: 10.3390/molecules30173641 (PMC12430668; doi:10.3390/molecules30173641)
Supplement: Supplementary file 1 [file molecules-30-03641-s001.zip]

Archive with 1 entries (1 files):
- molecules-3805898-supplementary.pdf
